# Supplementary material for: The Relationship Between Depressive Symptoms and Self-Neglect in Chinese Older Adults Living Alone: A Latent Profile Analysis
Source: Healthcare (Basel). 2025 Mar 20;13(6):676. doi: 10.3390/healthcare13060676 (PMC11941949; doi:10.3390/healthcare13060676)
Supplement: Supplementary file 1 [file healthcare-13-00676-s001.zip]

Archive with 1 entries (1 files):
- healthcare-3457520-supplementary.pdf
